# Supplementary material for: Recent Progress in Electrochemical Immunosensors
Source: Biosensors (Basel). 2021 Sep 29;11(10):360. doi: 10.3390/bios11100360 (PMC8533705; doi:10.3390/bios11100360)
Supplement: Supplementary file 1 [file biosensors-11-00360-s001.zip]

Archive with 1 entries (1 files):
- biosensors-1381692-supplementary.pdf
